# Supplementary material for: Turning publicly available gene expression data into discoveries using gene set context analysis
Source: Nucleic Acids Res. 2015 Sep 8;44(1):e8. doi: 10.1093/nar/gkv873 (PMC4705686; doi:10.1093/nar/gkv873)
Supplement: SUPPLEMENTARY DATA [file supp_gkv873_nar-00555-met-z-2015-File004.xlsx]

## Sheet: Readme
This xlsx file contains following two tables:
Tissue: This table is a compiled lists of 30 major tissue types. It contains information of whether each tissue is included in PED annotation or GEO metadata. First column: name of the tissue; Second column: whether it is included in human PED annotation; Third column: whether it is included in human GEO metadata; Fourth column: whether it is included in mouse PED annotation; Fifth column: whethe…
Cell Type: This table is a compiled lists of 167 major cell types. It contains information of whether each cell type is included in PED annotation or GEO metadata. First column: name of the cell type; Second column: whether it is included in human PED annotation; Third column: whether it is included in human GEO metadata; Fourth column: whether it is included in mouse PED annotation; Fifth column…

## Sheet: Tissue
Tissue	Human Annotation	Human GEO	Mouse Annotation	Mouse GEO	Merge Annotation	Merge GEO
Bladder	T	T	T	T	T	T
Blood	T	T	T	T	T	T
Bone Marrow	T	T	T	T	T	T
Bone	T	T	T	T	T	T
Brain	T	T	T	T	T	T
Cervix	T	T	T	T	T	T
Colon	T	T	T	T	T	T
Eye	F	T	T	T	T	T
Heart	T	T	T	T	T	T
Kidney	T	T	T	T	T	T
Larynx	T	T	F	F	T	T
Liver	T	T	T	T	T	T
Lung	T	T	T	T	T	T
Lymph Node	T	T	T	T	T	T
Mammary Gland	T	T	T	T	T	T
Muscle	T	T	T	T	T	T
Ovary	T	T	T	T	T	T
Pancreas	T	T	T	T	T	T
Peripheral Nervous System	T	T	T	T	T	T
Placenta	T	T	T	T	T	T
Prostate	T	T	T	T	T	T
Skin	T	T	T	T	T	T
Small Intestine	T	T	T	T	T	T
Soft Tissue	T	T	T	T	T	T
Spleen	T	T	T	T	T	T
Stomach	T	T	T	T	T	T
Testis	T	T	T	T	T	T
Thymus	T	T	T	T	T	T
Tongue	F	T	F	F	F	T
Uterus	T	T	T	T	T	T
Total	28	30	28	28	29	30
Percentage	0.9333	1	0.9333	0.9333	0.9667	1

## Sheet: Cell Type
Cell Type	Human Annotation	Human GEO	Mouse Annotation	Mouse GEO	Merge Annotation	Merge GEO
Adenocarcinoma	T	T	T	T	T	T
Adipocytes	T	T	T	T	T	T
adrenal gland cells	T	T	T	T	T	T
aortic smooth muscle cells	T	T	T	T	T	T
astrocytes cells	T	T	T	T	T	T
B cells	T	T	T	T	T	T
brain cells	T	T	T	T	T	T
breast cells	T	T	T	T	T	T
bronchial epithelial cells	T	T	T	T	T	T
Carcinoma	T	T	T	T	T	T
CD4+ cells	T	T	T	T	T	T
cerebellum cells	T	T	T	T	T	T
cervical carcinoma cells	T	T	T	T	T	T
chondrocytes	T	T	T	T	T	T
colon cells	T	T	T	T	T	T
colorectal adenocarcinoma cells	T	T	T	T	T	T
decidua cells	T	T	T	T	T	T
Dermal Fibroblasts	T	T	T	T	T	T
embryonic kidney cells	T	T	T	T	T	T
embryonic myotube	T	T	T	T	T	T
embryonic stem cells	T	T	T	T	T	T
Endothelial cells	T	T	T	T	T	T
Epidermal cells	T	T	T	T	T	T
epidermal keratinocytes	T	T	T	T	T	T
Epithelial cells	T	T	T	T	T	T
erythroblasts	T	T	T	T	T	T
Erythrocytes	T	T	T	T	T	T
esophagus epithelial cells	T	T	T	T	T	T
fetal liver cells	T	T	T	T	T	T
fetal lung fibroblasts	T	T	T	T	T	T
Fibroblasts	T	T	T	T	T	T
Glial cells	T	T	T	T	T	T
Granulocytes	T	T	T	T	T	T
Hematopoietic cells	T	T	T	T	T	T
hepatocellular carcinoma cells	T	T	T	T	T	T
hepatocytes	T	T	T	T	T	T
induced pluripotent stem cell	T	T	T	T	T	T
kidney cells	T	T	T	T	T	T
left ventricle cells	T	T	T	T	T	T
Leukemia	T	T	T	T	T	T
Leukocytes	T	T	T	T	T	T
liver cells	T	T	T	T	T	T
lung cells	T	T	T	T	T	T
lymphoblastoid	T	T	T	T	T	T
Lymphocytes	T	T	T	T	T	T
Lymphoma	T	T	T	T	T	T
Macrophages	T	T	T	T	T	T
malignant melanoma	T	T	T	T	T	T
mammary epithelial cells	T	T	T	T	T	T
mammary gland cells	T	T	T	T	T	T
Mesenchymal cells	T	T	T	T	T	T
Mesenchymal Stem Cells	T	T	T	T	T	T
Monocytes	T	T	T	T	T	T
Mononuclear cells	T	T	T	T	T	T
Myelocytes	T	T	T	T	T	T
Myoblasts	T	T	T	T	T	T
myotube	T	T	T	T	T	T
neuroblastoma cells	T	T	T	T	T	T
Neuronal cells	T	T	T	T	T	T
neurons	T	T	T	T	T	T
Neutrophils	T	T	T	T	T	T
non-pigment ciliary epithelial cells	T	T	T	T	T	T
olfactory cells	T	T	T	T	T	T
Osteoblasts	T	T	T	T	T	T
ovarian adenocarcinoma cells	T	T	T	T	T	T
pancreas adenocarcinoma cells	T	T	T	T	T	T
pancreas cells	T	T	T	T	T	T
pancreatic carcinoma cells	T	T	T	T	T	T
penis cells	T	T	T	T	T	T
peripheral blood mononuclear cell	T	T	T	T	T	T
Placental Epithelial Cells	T	T	T	T	T	T
prefrontal cortex cells	T	T	T	T	T	T
prostate adenocarcinoma	T	T	T	T	T	T
prostate cells	T	T	T	T	T	T
prostate epithelial cells	T	T	T	T	T	T
renal epithelial cells	T	T	T	T	T	T
skeletal muscle cells	T	T	T	T	T	T
skeletal muscle myoblasts	T	T	T	T	T	T
skeletal myoblasts	T	T	T	T	T	T
skin cells	T	T	T	T	T	T
skin fibroblast	T	T	T	T	T	T
small airway epithelial cells	T	T	T	T	T	T
small intestine cells	T	T	T	T	T	T
spleen cells	T	T	T	T	T	T
Stem cells	T	T	T	T	T	T
stomach cells	T	T	T	T	T	T
Stromal cells	T	T	T	T	T	T
t cell leukemia	T	T	T	T	T	T
T cells	T	T	T	T	T	T
T helper cells	T	T	T	T	T	T
testis cells	T	T	T	T	T	T
Thymocytes	T	T	T	T	T	T
urinary bladder cells	T	T	T	T	T	T
uterus cells	T	T	T	T	T	T
White Preadipocytes	T	T	T	T	T	T
abdominal skin fibroblasts	F	F	T	T	T	T
acute megakaryocytic leukemia cells	F	F	T	T	T	T
aortic endothelial cells	F	F	T	T	T	T
brain vascular smooth muscle cells	F	F	T	T	T	T
cardiac myocytes	F	F	T	T	T	T
Fibrosarcoma	F	F	T	T	T	T
gum tissue fibroblasts	F	F	T	T	T	T
hepatic stellate cells	F	F	T	T	T	T
iris pigment epithelial cells	F	F	T	T	T	T
jejunum cells	F	F	T	T	T	T
marrow stromal cells	F	F	T	T	T	T
Mast cells	F	F	T	T	T	T
medulloblastoma	F	F	T	T	T	T
neuroepithelioma cell	F	F	T	T	T	T
pancreatic islets	F	F	T	T	T	T
pulmonary artery endothelial cells	F	F	T	T	T	T
retinal pigment epithelial cells	F	F	T	T	T	T
ureter cells	F	F	T	T	T	T
adult toe fibroblasts	T	T	F	F	T	T
chorion cells	T	T	F	F	T	T
chronic lymphocytic leukemia cells	T	T	F	F	T	T
conjunctival fibroblast	T	T	F	F	T	T
Embryonal carcinoma	T	T	F	F	T	T
embryonic lung fibroblast cells	T	T	F	F	T	T
embryonic myoblast	T	T	F	F	T	T
endometrium cells	T	T	F	F	T	T
epidermal melanocytes	T	T	F	F	T	T
esophagus cells	T	T	F	F	T	T
Follicle Dermal Papilla Cells	T	T	F	F	T	T
foreskin fibroblast	T	T	F	F	T	T
gingival fibroblasts	T	T	F	F	T	T
glioblastoma	T	T	F	F	T	T
Hematopoietic progenitor cells	T	T	F	F	T	T
Keratinocytes	T	T	F	F	T	T
Lymphoblasts	T	T	F	F	T	T
Myeloma	T	T	F	F	T	T
promyelocytic leukemia cells	T	T	F	F	T	T
pulmonary alveolar epithelial cells	T	T	F	F	T	T
Squamous cells	T	T	F	F	T	T
tracheal epithelial cells	T	T	F	F	T	T
Trophoblasts	T	T	F	F	T	T
umbilical vein endothelial cells	T	T	F	F	T	T
Erythroleukemia	F	F	F	T	F	T
Myelomonocytes	F	T	F	F	F	T
aortic adventitial fibroblast cells	F	F	F	F	F	F
Basophils	F	F	F	F	F	F
blood microvascular endothelial cells	F	F	F	F	F	F
brain microvascular endothelial cells	F	F	F	F	F	F
brain vascular pericytes	F	F	F	F	F	F
cardiac fibroblast	F	F	F	F	F	F
choroid plexus epithelial cells	F	F	F	F	F	F
dermal microvascular endothelial cells	F	F	F	F	F	F
endometrial adenocarcinoma	F	F	F	F	F	F
fibroblastoid	F	F	F	F	F	F
hepatic sinusoidal endothelial cells	F	F	F	F	F	F
Hepatoma	F	F	F	F	F	F
lymphatic microvascular endothelial cells	F	F	F	F	F	F
Lymphoblastoma	F	F	F	F	F	F
myometrial cells	F	F	F	F	F	F
neuroectodermal cell	F	F	F	F	F	F
pancreatic duct cells	F	F	F	F	F	F
pericardium cells	F	F	F	F	F	F
Pericytes	F	F	F	F	F	F
periodontal ligament fibroblasts	F	F	F	F	F	F
pulmonary fibroblasts	F	F	F	F	F	F
rectum cells	F	F	F	F	F	F
Reticuloendothelial cells	F	F	F	F	F	F
retinoblastoma	F	F	F	F	F	F
rhabdoid tumor	F	F	F	F	F	F
Saphenous Vein Endothelial Cells	F	F	F	F	F	F
thigh fibroblasts	F	F	F	F	F	F
villous mesenchymal fibroblast cells	F	F	F	F	F	F
Total	119	120	113	114	137	139
Percentage	0.7126	0.7186	0.6766	0.6826	0.8204	0.8323
