# Supplementary material for: Turning publicly available gene expression data into discoveries using gene set context analysis
Source: Nucleic Acids Res. 2015 Sep 8;44(1):e8. doi: 10.1093/nar/gkv873 (PMC4705686; doi:10.1093/nar/gkv873)
Supplement: SUPPLEMENTARY DATA [file supp_gkv873_nar-00555-met-z-2015-File006.csv]

ENTREZ_ID	weight	Genesetname
4609	1	MYC
328	1	MYC_TG
1594	1	MYC_TG
1660	1	MYC_TG
1736	1	MYC_TG
2091	1	MYC_TG
2618	1	MYC_TG
3326	1	MYC_TG
3609	1	MYC_TG
4234	1	MYC_TG
6059	1	MYC_TG
6434	1	MYC_TG
6599	1	MYC_TG
6723	1	MYC_TG
6838	1	MYC_TG
7203	1	MYC_TG
7532	1	MYC_TG
7919	1	MYC_TG
9188	1	MYC_TG
9221	1	MYC_TG
9987	1	MYC_TG
10146	1	MYC_TG
10606	1	MYC_TG
10885	1	MYC_TG
11198	1	MYC_TG
23481	1	MYC_TG
25879	1	MYC_TG
25926	1	MYC_TG
26135	1	MYC_TG
26354	1	MYC_TG
27043	1	MYC_TG
29902	1	MYC_TG
51491	1	MYC_TG
51514	1	MYC_TG
51602	1	MYC_TG
54107	1	MYC_TG
54433	1	MYC_TG
54663	1	MYC_TG
54865	1	MYC_TG
54984	1	MYC_TG
55055	1	MYC_TG
55153	1	MYC_TG
55720	1	MYC_TG
55781	1	MYC_TG
55847	1	MYC_TG
56652	1	MYC_TG
57003	1	MYC_TG
64682	1	MYC_TG
65083	1	MYC_TG
81892	1	MYC_TG
84128	1	MYC_TG
84172	1	MYC_TG
