# Supplementary material for: Turning publicly available gene expression data into discoveries using gene set context analysis
Source: Nucleic Acids Res. 2015 Sep 8;44(1):e8. doi: 10.1093/nar/gkv873 (PMC4705686; doi:10.1093/nar/gkv873)
Supplement: SUPPLEMENTARY DATA [file supp_gkv873_nar-00555-met-z-2015-File008.xlsx]

## Sheet: README
This xlsx file contains following two tables:
MYC_TFTG_high: This table contains the output of GSCA analysis for high expression in MYC and its target genes, and the corresponding literature references for each enriched biological context. First seven columns (A-G): the exact output of GSCA Graphical User Interface. Last six columns: added columns (not in original GSCA output) indicating which reference is related to the biological context (…
Reference_MYC_TFTG: This table lists all literature references related to the biological contexts in the MYC_TFTG_high table.

## Sheet: MYC_TFTG_high
Rank	Active	Total	FoldChange	Adj.Pvalue	SampleType	ExperimentID	Literature	Used to construct target gene list	16 Gold standard (GS) contexts	GS significant	GS in POI	GS in Compendium
1	66	213	5.423	5.5900000000000000000000000000000E-29	b_cell:lymphoma	GSE4475	4	Yes	B cell lymphoma	YES	YES	YES
2	24	24	16.906	5.60000000000000000000000000000E-28	k562_cell_line:normal	GSE1922	27	Yes
3	62	286	3.799	6.76000000000000000000E-18	blasts_and_mononuclear_cells:leukemia	GSE1159	22	No
4	15	27	9.447	1.11e-09	alk_positive_anaplastic_large_cell_lymphoma_ts:cell_line	GSE6184	6	No	Diffuse large cell lymphoma	YES	YES	YES
5	9	9	15.911	4.01e-09	a673:a673_cells_were_treated_for_24_hours_either_with_100_nm_trichostatin_a_(tsa)_or_001%_dmso_in_sirna_experiments_a673_cells_were_resuspended_in_medium_containing_5_nm_sirna_and_transfection_reagent_and_incubated_for_48_hours_rna_from_cells_under_such_treatment_was_isolated_with_trizol_and_subjected_to_microarray_analysis_onto_human_u133a_microarray_following_the_affymetrix_protocol	GSE12692	19	No
6	6	6	15.201	2.26e-05	cd34+:normal	GSE8002;GSE8040;GSE8003	-	No
7	13	36	6.2	2.68e-05	bcell:lymphoma	GSE10172	4	Yes
8	7	9	12.398	4.14e-05	lung:squamous_cell_cancer_cell_line	GSE4127	13	No
9	5	5	14.807	0.0004	ioba:unknown	GSE8633	-	No
10	5	5	14.807	0.0004	stratagene_universal_human_reference_rna:normal	GSE3061	-	No
11	6	10	9.674	0.00389	lung:small_cell_cancer_cell_line	GSE4127	12	No	Small cell lung carcinoma	YES	YES	YES
12	4	4	14.255	0.00707	calu3_nonsmall_lung_cancer_cell:gemcitabine_resistant_b	GSE6914	28	No	Non-small cell lung cancer	YES	YES	YES
13	4	4	14.255	0.00707	calu3_nonsmall_lung_cancer_cell:gemcitabine_resistant_g	GSE6914	28	No
14	4	4	14.255	0.00707	calu3_nonsmall_lung_cancer_cell:gemcitabine_resistant_g+b	GSE6914	28	No
15	4	4	14.255	0.00707	calu3_nonsmall_lung_cancer_cell:gemcitabine_resistant_veh	GSE6914	28	No
16	4	4	14.255	0.00707	calu3_nonsmall_lung_cancer_cell:parental	GSE6914	28	No
17	4	4	14.255	0.00707	cd34+_erythroblast:cultured_erythroblast,_day_11	GSE10584	5	No
18	4	4	14.255	0.00707	cd34+_erythroblast:cultured_erythroblast,_day_6	GSE10584	5	No
19	4	4	14.255	0.00707	cd34+_erythroblast:cultured_erythroblast,_in(lu)_phenotype,_day_11	GSE10584	5	No
20	4	4	14.255	0.00707	cd34+_erythroblast:cultured_erythroblast,_in(lu)_phenotype,_day_6	GSE10584	5	No
21	4	4	14.255	0.00707	chang_conjunctival_cells:normal	GSE8633	-	No
22	4	4	14.255	0.00707	hela_cells:normal	GSE1417	15	Yes	Cervix Cancer	YES	YES	YES
23	4	4	14.255	0.00707	hl60:dmso	GSE5258	32	No
24	4	4	14.255	0.00707	human_immortalized_gingival_keratinocyte:gene_expression_data_from_an_isogenic_mutant_of_serb_in_porphyromonas_gingivalisinfected_higk_cells_(oda,_d,_and_watson,_e_(1990)_human_oral_epithelial_cell_culture_improved_conditions_for_reproducible_culture_in_serumfree_medium_in_vitro_cell_dev_biol_anim_26:_589595_oda,_d,_bigler,_l,_lee,_p,_and_blanton,_r_(1996)_hpv_immortalization_of_human_oral_epithe…	GSE10526	-	No
25	4	4	14.255	0.00707	interlobular_stromal_mammary_tissue:normal	GSE12306	-	No
26	4	4	14.255	0.00707	keratinocyte:gene_expression_data_from_uninfected_higk_cells;human_immortalized_gingival_keratinocyte_(oda,_d,_and_watson,_e_(1990)_human_oral_epithelial_cell_culture_improved_conditions_for_reproducible_culture_in_serumfree_medium_in_vitro_cell_dev_biol_anim_26:_589595_oda,_d,_bigler,_l,_lee,_p,_and_blanton,_r_(1996)_hpv_immortalization_of_human_oral_epithelial_cells:_a_model_for_carcinogenesis_…	GSE9723	-	No
27	4	4	14.255	0.00707	u2os_cells,_stably_transfected_with_erbeta:treated_with_tnf	GSE11115	-	No	Osteosarcoma	YES	YES	YES
28	6	12	8.185	0.0155	burkitt_lymphoma:treated_cell_line	GSE8388	7	Yes	Burkitt's lymphoma	YES	YES	YES
29	7	18	6.525	0.0233	t_cells:expanded	GSE13496	14	No
30	7	19	6.199	0.035	liposarcoma_culture:gene_expression_data_from_primary_liposarcom_cultures_incubated_with_doxorubicin_(05_gml)_for_24_h	GSE12972	-	No
							Total Contexts with literature support: 21		Breast cancer	NO	YES	YES
									Colon cancer	NO	YES	YES
									Hepatocellular carcinoma	NO	YES	YES
									Melanoma	NO	YES	YES
									Ovarian cancer	NO	YES	YES
									Prostate cancer	NO	YES	YES
									Glioblastoma	NO	NO	YES
									Gastric cancer	NO	NO	NO
									Medulloblastoma	NO	NO	NO
									Total (# of Yes)	7	13	14

## Sheet: Reference_MYC_TFTG
Ref #
1	Sos ML, et al. (2012) A framework for identification of actionable cancer genome dependencies in small cell lung cancer
	Proc Nat Acad Sci. 109, 17034-17039
2	Mongroo PS et al. (2011) IMP-1 displays cross-talk with k-ras and modulates colon cancer cell survival through the novel proapoptotic protein CYFIP2
	Cancer Res 71, 2172
3	Coppe A, et al. (2009) Motif discovery in promoters of genes co-localized and co-expressed during myeloid cells differentiation.
	Nucleic Acids Res. 37, 533-49.
4	Schrader A, et al. (2012) High Myc activity is an independent negative prognostic factor for diffuse large B cell lymphomas.
	Int J Cancer 131, E348-61.
5	Dubois NC, et al. (2008) Placental rescue reveals a sole requirement for c-Myc in embryonic erythroblast survival and hematopoietic stem cell function
	Dev. 135, 2455-2465.
6	Piva R, et al. (2006) Functional validation of the anaplastic lymphoma kinase signature identifies CEBPB and BCL2A1 as critical target genes.
	J Clin Invest Dec;116, 3171-82.
7	Yustein JT, et al. (2010) Induction of ectopic Myc target gene JAG2 augments hypoxic growth and tumorigenesis in a human B-cell model
	Proc Natl Acad Sci U S A. 107, 3534-9.
8	Khaitan D, et al. (2006) Establishment and characterization of multicellular spheroids from a human glioma cell line; implications for tumor therapy.
	J Transl Med. 4, 12.
9	Lee JG, et al. (2009) Endothelin-1 enhances the expression of the androgen recepter via activation of the c-myc pathway in prostate cancer cells
	Mol Carcinog. 48, 141-149.
10	Gómez-Casares MT,et al. (2012) MYC antagonizes the differentiation induced by imatinib in chronic myeloid leukemia cells through downregulation of p27(KIP1).
	Oncogene. doi:10.1038/onc.2012.246
11	Zhu W, et al. (2012) Overexpression of EIF5A2 promoters colorectal carcinoma cell aggressiveness by upregulating MTA1 through C-myc to induce epithelial-mesenchymaltransition.
	Gut. 61, 562-575.
12	Castro IC, et al. (2012) MYC-induced epigenetic activation of GATA4 inlung adenocarcinoma.
	Mol Cancer Res. doi:10.1158/1541-7786.MCR-12-0414-T
13	Allen TD, et al. (2011) Activated Notch1 induces lung adenomas in mice and cooperates with Myc in the generation of lung adenocarcinoma.
	Cancer Res 71,6010-6018.
14	Link JM, et al. (2012) A critical role for Mnt in Myc-driven T-cell proliferation and oncogenesis.
	Proc Natl Acad Sci U S A. 109, 19685-90.
15	Frenzel A, et al. (2011) Identification of cytotoxic drugs that selectively target tumor cells with MYC overexpression.
	PLoS One. 6, e27988.
16	Li L, et al. (2012) Oncogenic activation of glypican-3 by c-Myc in human hepatocellular carcinoma.
	Hepatology. 56, 1380-90.
17	Baena E, et al. (2007) c-Myc is essential for hematopoietic stem cell diffrentation and regulates Lin(0)Sca-1(+)c-Kit(-) cell generation through p21.
	Exp Hematol. 35, 1333-43.
18	Chang CY, et al. (2011) The metabolic regulator ERRalpha, a downstream target of HER2/IGF-1R, as a therapeutic target in breast cancer.
	Cancer Cell. 20, 500-510.
19	Dauphinot L et al. Analysis of the expression of cell cycle regulators in Ewing cell lines: EWS-FLI-1 modulates p57KIP2 and c-Myc expression.
	Oncogene 20, 3258-3265 (2001).
20	Kuehl WM, and Bergsagel PL (2012) MYC addiction: a poential therapeutic target in MM.
	Blood. 120, 2351-352.
21	Kim SH, et al. (2009) Combined effect of IL-10 and TGF-beta1 promoter polymorphisms as a risk factor for aspirin-intolerant asthma and rhinosinusitis.
	Allergy 64, 1221-1225.
22	Högstrand K, et al. (2012) Inhibition of the intrinsic but not the extrinsic pathway accelerates and drives MYC-driven tumorigenesis towards acute myeloid leukemia.
	PLoS One. 7, e31366.
23	Tsai WB, et al. (2012) Activation of Ras/PI3k/ERK pathway induces c-Myc stabilization to upregulate argininosuccinate sythetase, leading to arginine deiminase resistance in melanoma cells.
	Cancer Res. 72, 2622-26333.
24	Kraehn GM, et al. (2001) Extra c-myc oncogene copies in high risk cutaneous malignant melanoma and melanoma metastatses.
	Br J Cancer. 84, 72-9
25	An J, et al. Strand-specific PCR of UV radiation-damaged genomic DNA revealed an essential role of DNA-PKcs in the transcription-coupled repair.
	BMC Biochem. 12, 2.
26	Tiacci E, et al. (2012) Pathogenesis of classical and lymphocyte-predominant hodgkin lymphoma.
	Blood. 120, 4609-20
27	Delgado M.D. et al. Differential regulation of Max and role of c-Myc during erythroid and myelomonocytic differentiation of K562 cells.
	Oncogene 10, 1659-1665 (1995).
28	Allen, T.D. et al. Interaction between MYC and MCL1 in the genesis and outcome of non-small-cell lung cancer.
	Cancer Res. 71, 2212-2221 (2011).
29	Holt J.T., Redner R.L. & Nienhuis A.W. An oligomer complementary to c-myc mRNA inhibits proliferation of HL-60 promyelocytic cells and induces differentation.
	Mol Cell Biol. 8, 963-973 (1988).
30	Thompson A. et al. Deregulated expression of c-myc in megakaryocytes of transgenic mice increases megakaryopoiesis and decreases polyploidization.
	J. Biol. Chem. 271, 22976-22982 (1996).
31	Wang et al. (2005) Knockdown of c-Myc expression by RNAi inhibits MCF-7 breast tumor cells grwoth in vitro and in vivo.
	Breast Cancer Res. 7, R220-R228
32	Gao et al. (2009) c-Myc suppression of miR-23a/b enhances mitochondrial glutaminase expression and glutamine metabolism.
	Nature 458, 762-765.
