# Supplementary material for: Turning publicly available gene expression data into discoveries using gene set context analysis
Source: Nucleic Acids Res. 2015 Sep 8;44(1):e8. doi: 10.1093/nar/gkv873 (PMC4705686; doi:10.1093/nar/gkv873)
Supplement: SUPPLEMENTARY DATA [file supp_gkv873_nar-00555-met-z-2015-File010.xlsx]

## Sheet: README
This xlsx file contains following four tables:
Gene Set for Simple/Complex Weighting Scheme: This table contains gene set of Shh target genes for simple/complex weighting schemes. The weights used in each weighting scheme are also shown. Both tables can be directly uploaded in GSCA.
GSCA Results for Simple/Complex Weighting Scheme: This table contains the output of GSCA analysis for gene sets with simple/complex weighting schemes. For complex weighting scheme, the contexts discussed in the supplementary materials (e.g. medulloblastoma) are highlighted with red.

## Sheet: Gene Set for Simple Weighting S
Gene	Weight	Geneset
18484	1	Shh
59012	1	Shh
14632	1	Shh
13386	1	Shh
20471	1	Shh
238257	1	Shh
71704	1	Shh
107587	1	Shh
108052	1	Shh
74152	1	Shh
19207	1	Shh
12319	1	Shh
12804	1	Shh
20423	1	Shh
494519	1	Shh
15111	1	Shh
15245	1	Shh
24046	1	Shh

## Sheet: Gene Set for Complex Weighting 
Gene	Weight	Geneset
18484	0.125741	Shh
59012	0.018666	Shh
14632	0.990595	Shh
13386	0.458537	Shh
20471	0.189541	Shh
238257	0.199917	Shh
71704	0.329504	Shh
107587	0.17055	Shh
108052	0.031047	Shh
74152	0.144977	Shh
19207	1	Shh
12319	0.0120729	Shh
12804	0.166705	Shh
20423	0.00897835	Shh
494519	0	Shh
15111	0.447983	Shh
15245	0.064385	Shh
24046	0.195164	Shh

## Sheet: GSCA Results for Simple Weighti
Rank	Active	Total	FoldChange	Adj.Pvalue	SampleType	ExperimentID
1	112	165	3.707	8.81e-43	liver:normal	GSE12712;GSE13149;GSE13583;GSE13585;GSE5128;GSE5959;GSE6297;GSE6632;GSE7357;GSE8292;GSE8316;GSE8396;GSE8295;GSE8969;GSE9892;GSE9954;GSE10246;GSE10493;GSE10744;GSE10895;GSE11632;GSE11899
2	39	48	4.387	3.38e-18	liver:na	GSE11923
3	15	15	5.205	9.66e-09	e105_craniofacial_tissue,_first_branchial_arch:we_will_separately_dissect_the_maxillary_and_mandibular_branches_of_the_e105_first_branchial_arch_from_wild_type,_dlx2,_dlx12_and_dlx56_mutants_the_tissues_wil_be_flash_frozen_within_1_min_of_removalwe_have_not_performed_the_dissections_yet_so_we_dont_know_how_much_rna_will_be_get_from_each_sample,_but_previous_experience_suggests_that_we_will_need_~…	GSE4774
4	34	71	2.604	1.18e-05	(spretei_x_fvbn)_x_fvbn_tail_epidermis:fvbbx	GSE12248
5	10	10	5.078	5.01e-05	fetal_liver:normal	GSE13044
6	10	10	5.078	5.01e-05	fetal_lung:normal	GSE13044
7	10	10	5.078	5.01e-05	neonatal_small_intestine:normal	GSE6065
8	7	7	4.925	0.00841	mandibular_prominence_tissue_e100:normal	GSE7759
9	7	7	4.925	0.00841	mandibular_prominence_tissue_e110:normal	GSE7759
10	7	7	4.925	0.00841	mandibular_prominence_tissue_e120:normal	GSE7759
11	7	7	4.925	0.00841	mandibular_prominence_tissue_e125:normal	GSE7759
12	6	6	4.845	0.0463	cervix:etoh_treated,_vehicle	GSE10392
13	6	6	4.845	0.0463	cervix:mpatreatment_for_48hrs	GSE10392

## Sheet: GSCA Results for Complex Weight
Rank	Active	Total	FoldChange	Adj.Pvalue	SampleType	ExperimentID
1	21	21	6.812	1.43e-15	cerebellum:primary_tumor_cells__isolated_from_conventional_patched_medulloblastomas	GSE12430
2	15	15	6.708	2.01e-10	e105_craniofacial_tissue,_first_branchial_arch:we_will_separately_dissect_the_maxillary_and_mandibular_branches_of_the_e105_first_branchial_arch_from_wild_type,_dlx2,_dlx12_and_dlx56_mutants_the_tissues_wil_be_flash_frozen_within_1_min_of_removalwe_have_not_performed_the_dissections_yet_so_we_dont_know_how_much_rna_will_be_get_from_each_sample,_but_previous_experience_suggests_that_we_will_need_~…	GSE4774
3	12	13	6.148	8.42e-07	retinal_progenitor_cell_p0:normal	GSE9811
4	10	10	6.535	3.81e-06	fetal_liver:normal	GSE13044
5	10	10	6.535	3.81e-06	fetal_lung:normal	GSE13044
6	10	10	6.535	3.81e-06	neonatal_small_intestine:normal	GSE6065
7	10	11	5.991	3.66e-05	retinal_progenitor_cell_e165:normal	GSE9811
8	8	8	6.412	0.000195	e14tg2a_cells:10_pg_amplified	GSE4308;GSE4309
9	8	8	6.412	0.000195	e14tg2a_cells:normal	GSE4308;GSE4309
10	7	7	6.328	0.00139	cerebellum:cerebellar_tumor_from_olig2tvacre:smom2_mice	GSE11859
11	7	7	6.328	0.00139	frontonasal_prominence_tissue_e110:normal	GSE7759
12	7	7	6.328	0.00139	frontonasal_prominence_tissue_e115:normal	GSE7759
13	7	7	6.328	0.00139	frontonasal_prominence_tissue_e120:normal	GSE7759
14	7	7	6.328	0.00139	frontonasal_prominence_tissue_e125:normal	GSE7759
15	7	7	6.328	0.00139	mandibular_prominence_tissue_e100:normal	GSE7759
16	7	7	6.328	0.00139	mandibular_prominence_tissue_e105:normal	GSE7759
17	7	7	6.328	0.00139	mandibular_prominence_tissue_e110:normal	GSE7759
18	7	7	6.328	0.00139	mandibular_prominence_tissue_e115:normal	GSE7759
19	7	7	6.328	0.00139	mandibular_prominence_tissue_e120:normal	GSE7759
20	7	7	6.328	0.00139	mandibular_prominence_tissue_e125:normal	GSE7759
21	7	7	6.328	0.00139	maxillary_prominence_tissue_e105:normal	GSE7759
22	7	7	6.328	0.00139	maxillary_prominence_tissue_e115:normal	GSE7759
23	7	7	6.328	0.00139	maxillary_prominence_tissue_e120:normal	GSE7759
24	7	7	6.328	0.00139	maxillary_prominence_tissue_e125:normal	GSE7759
25	9	12	4.985	0.00401	embryonic_stem_cells:r1,_undifferentiated_mouse_embryonic_stem_cells;_fractionated_polysomal_rna	GSE9563
26	6	6	6.219	0.00991	embryonic_head_tissue_e135:normal	GSE8091
27	6	6	6.219	0.00991	embryonic_head_tissue_e95:normal	GSE8091
28	6	6	6.219	0.00991	es_cells:ezh2null_es_cells_at_day_0_(undifferentiated)	GSE12982
