# Supplementary material for: Turning publicly available gene expression data into discoveries using gene set context analysis
Source: Nucleic Acids Res. 2015 Sep 8;44(1):e8. doi: 10.1093/nar/gkv873 (PMC4705686; doi:10.1093/nar/gkv873)
Supplement: SUPPLEMENTARY DATA [file supp_gkv873_nar-00555-met-z-2015-File012.xlsx]

## Sheet: README
The table contains multiple sheets that show GSCA analysis of Oct4 and its target genes in Example II
Oct4_TFTG_Geneset: This table contains the two gene sets: Oct4 and its target genes. It can be directly imported into GSCA to perform the analysis.
Oct4_TFTG_medium: This table contains the output of GSCA analysis for medium expression in Oct4 and its target genes. First seven columns: the exact output of GSCA Graphical User Interface. Last column: added column indicating whether the sample is undifferentiated embryonic stem cell or differentiating/other cell types.
Oct4_TFTG_high: This table contains the output of GSCA analysis for high expression in Oct4 and its target genes. First seven columns: the exact output of GSCA Graphical User Interface. Last column: added column indicating whether the sample is undifferentiated embryonic stem cell or differentiating/other cell types.

## Sheet: Oct4_TFTG_Geneset
	ENTREZ_ID	weight	Genesetname
	18999	1	Oct4
	100678	1	Oct4_TG
	106298	1	Oct4_TG
	14609	1	Oct4_TG
	12468	1	Oct4_TG
	16765	1	Oct4_TG
	21849	1	Oct4_TG
	14755	1	Oct4_TG
	71780	1	Oct4_TG
	67942	1	Oct4_TG
	20393	1	Oct4_TG
	19139	1	Oct4_TG
	11949	1	Oct4_TG
	68263	1	Oct4_TG
	11957	1	Oct4_TG
	26891	1	Oct4_TG
	68015	1	Oct4_TG
	19656	1	Oct4_TG
	14661	1	Oct4_TG
	14228	1	Oct4_TG
	66117	1	Oct4_TG
	14860	1	Oct4_TG
	15370	1	Oct4_TG
	66495	1	Oct4_TG
	434423	1	Oct4_TG
	13663	1	Oct4_TG
	15193	1	Oct4_TG
	18778	1	Oct4_TG
	66836	1	Oct4_TG
	20514	1	Oct4_TG
	12039	1	Oct4_TG
	13669	1	Oct4_TG
	77891	1	Oct4_TG
	15270	1	Oct4_TG
	68014	1	Oct4_TG
	171580	1	Oct4_TG
	26356	1	Oct4_TG
	20935	1	Oct4_TG
	66493	1	Oct4_TG
	22286	1	Oct4_TG
	66148	1	Oct4_TG
	16211	1	Oct4_TG
	65102	1	Oct4_TG
	65967	1	Oct4_TG
	20674	1	Oct4_TG
	17685	1	Oct4_TG
	11989	1	Oct4_TG
	80914	1	Oct4_TG
	18109	1	Oct4_TG
	27998	1	Oct4_TG
	59027	1	Oct4_TG
	78255	1	Oct4_TG
	12626	1	Oct4_TG
	16440	1	Oct4_TG
	104383	1	Oct4_TG
	58998	1	Oct4_TG
	56297	1	Oct4_TG
	12443	1	Oct4_TG
	80876	1	Oct4_TG
	16885	1	Oct4_TG
	13590	1	Oct4_TG
	69178	1	Oct4_TG
	94230	1	Oct4_TG
	14911	1	Oct4_TG
	66171	1	Oct4_TG
	108014	1	Oct4_TG
	17192	1	Oct4_TG
	14042	1	Oct4_TG
	57312	1	Oct4_TG
	103284	1	Oct4_TG
	66385	1	Oct4_TG
	19362	1	Oct4_TG
	18999	1	Oct4_TG
	19192	1	Oct4_TG
	68458	1	Oct4_TG
	80515	1	Oct4_TG
	19664	1	Oct4_TG
	68142	1	Oct4_TG
	18393	1	Oct4_TG
	56495	1	Oct4_TG
	66179	1	Oct4_TG
	19687	1	Oct4_TG
	22702	1	Oct4_TG
	14170	1	Oct4_TG
	54484	1	Oct4_TG
	103573	1	Oct4_TG
	57432	1	Oct4_TG
	21672	1	Oct4_TG
	216233	1	Oct4_TG
	50753	1	Oct4_TG
	17765	1	Oct4_TG
	52653	1	Oct4_TG
	66847	1	Oct4_TG
	18128	1	Oct4_TG
	15381	1	Oct4_TG
	22044	1	Oct4_TG
	20256	1	Oct4_TG
	23886	1	Oct4_TG
	20537	1	Oct4_TG
	54635	1	Oct4_TG
	66757	1	Oct4_TG
	70791	1	Oct4_TG
	13388	1	Oct4_TG
	117599	1	Oct4_TG
	18508	1	Oct4_TG
	67374	1	Oct4_TG
	59290	1	Oct4_TG
	100764	1	Oct4_TG
	56643	1	Oct4_TG
	170833	1	Oct4_TG
	66223	1	Oct4_TG
	17777	1	Oct4_TG
	22341	1	Oct4_TG
	17450	1	Oct4_TG
	68636	1	Oct4_TG
	192287	1	Oct4_TG
	114741	1	Oct4_TG
	320938	1	Oct4_TG
	52432	1	Oct4_TG
	14175	1	Oct4_TG
	52705	1	Oct4_TG
	20650	1	Oct4_TG
	12617	1	Oct4_TG
	15209	1	Oct4_TG
	19290	1	Oct4_TG
	80915	1	Oct4_TG
	66771	1	Oct4_TG
	114664	1	Oct4_TG
	23825	1	Oct4_TG
	13131	1	Oct4_TG
	13836	1	Oct4_TG
	18613	1	Oct4_TG
	16842	1	Oct4_TG
	57913	1	Oct4_TG
	56086	1	Oct4_TG
	64656	1	Oct4_TG
	11737	1	Oct4_TG
	26886	1	Oct4_TG
	20482	1	Oct4_TG
	18119	1	Oct4_TG
	14106	1	Oct4_TG
	16601	1	Oct4_TG
	66292	1	Oct4_TG
	67196	1	Oct4_TG
	72129	1	Oct4_TG
	14009	1	Oct4_TG
	15277	1	Oct4_TG
	67945	1	Oct4_TG
	19360	1	Oct4_TG
	19207	1	Oct4_TG
	57776	1	Oct4_TG
	16468	1	Oct4_TG
	12412	1	Oct4_TG
	78376	1	Oct4_TG
	66416	1	Oct4_TG
	69367	1	Oct4_TG
	30953	1	Oct4_TG
	51810	1	Oct4_TG
	69534	1	Oct4_TG
	19366	1	Oct4_TG
	54342	1	Oct4_TG
	114715	1	Oct4_TG
	13619	1	Oct4_TG
	18120	1	Oct4_TG
	20257	1	Oct4_TG
	66282	1	Oct4_TG
	66980	1	Oct4_TG
	67846	1	Oct4_TG
	66979	1	Oct4_TG
	75426	1	Oct4_TG
	19231	1	Oct4_TG
	18751	1	Oct4_TG
	67036	1	Oct4_TG
	18074	1	Oct4_TG
	12466	1	Oct4_TG
	18567	1	Oct4_TG
	22680	1	Oct4_TG
	67054	1	Oct4_TG
	227325	1	Oct4_TG
	225348	1	Oct4_TG
	212974	1	Oct4_TG
	68927	1	Oct4_TG
	234865	1	Oct4_TG
	71514	1	Oct4_TG
	67023	1	Oct4_TG
	68298	1	Oct4_TG
	68533	1	Oct4_TG
	68938	1	Oct4_TG
	27207	1	Oct4_TG
	65103	1	Oct4_TG
	15894	1	Oct4_TG
	230233	1	Oct4_TG
	99377	1	Oct4_TG
	66089	1	Oct4_TG
	14651	1	Oct4_TG
	68537	1	Oct4_TG
	68118	1	Oct4_TG
	68713	1	Oct4_TG
	229487	1	Oct4_TG
	73708	1	Oct4_TG
	69890	1	Oct4_TG
	75604	1	Oct4_TG
	232969	1	Oct4_TG
	20878	1	Oct4_TG
	21401	1	Oct4_TG
	234733	1	Oct4_TG
	64297	1	Oct4_TG
	78330	1	Oct4_TG
	12189	1	Oct4_TG
	109075	1	Oct4_TG
	211401	1	Oct4_TG
	67472	1	Oct4_TG
	233186	1	Oct4_TG
	76416	1	Oct4_TG
	107934	1	Oct4_TG
	17876	1	Oct4_TG
	26397	1	Oct4_TG
	14465	1	Oct4_TG
	26400	1	Oct4_TG
	19042	1	Oct4_TG
	69131	1	Oct4_TG
	19712	1	Oct4_TG
	213053	1	Oct4_TG
	21888	1	Oct4_TG
	20443	1	Oct4_TG
	70615	1	Oct4_TG
	67200	1	Oct4_TG
	15366	1	Oct4_TG
	18424	1	Oct4_TG
	12704	1	Oct4_TG
	22278	1	Oct4_TG
	107869	1	Oct4_TG
	20226	1	Oct4_TG
	16450	1	Oct4_TG
	72425	1	Oct4_TG
	76282	1	Oct4_TG
	234678	1	Oct4_TG
	22059	1	Oct4_TG
	233887	1	Oct4_TG
	71999	1	Oct4_TG
	75007	1	Oct4_TG
	77053	1	Oct4_TG
	16976	1	Oct4_TG
	20833	1	Oct4_TG
	104263	1	Oct4_TG
	17967	1	Oct4_TG
	52874	1	Oct4_TG
	103551	1	Oct4_TG
	72949	1	Oct4_TG
	234847	1	Oct4_TG
	50764	1	Oct4_TG
	209558	1	Oct4_TG
	338523	1	Oct4_TG
	18263	1	Oct4_TG
	212127	1	Oct4_TG
	22138	1	Oct4_TG
	20382	1	Oct4_TG
	12905	1	Oct4_TG
	75454	1	Oct4_TG
	270802	1	Oct4_TG
	234582	1	Oct4_TG
	212090	1	Oct4_TG
	105663	1	Oct4_TG
	30056	1	Oct4_TG
	52323	1	Oct4_TG
	66648	1	Oct4_TG
	13358	1	Oct4_TG
	67487	1	Oct4_TG
	72133	1	Oct4_TG
	69072	1	Oct4_TG
	70807	1	Oct4_TG
	67917	1	Oct4_TG
	69456	1	Oct4_TG
	330814	1	Oct4_TG
	71876	1	Oct4_TG
	77065	1	Oct4_TG
	69101	1	Oct4_TG
	66359	1	Oct4_TG
	71838	1	Oct4_TG
	72139	1	Oct4_TG
	71382	1	Oct4_TG
	233836	1	Oct4_TG
	76425	1	Oct4_TG
	72508	1	Oct4_TG
	19206	1	Oct4_TG
	66910	1	Oct4_TG
	72022	1	Oct4_TG
	67228	1	Oct4_TG
	228960	1	Oct4_TG
	76572	1	Oct4_TG
	56194	1	Oct4_TG
	51869	1	Oct4_TG
	22038	1	Oct4_TG
	76614	1	Oct4_TG
	74528	1	Oct4_TG
	71970	1	Oct4_TG
	66586	1	Oct4_TG
	56218	1	Oct4_TG
	74356	1	Oct4_TG
	171463	1	Oct4_TG
	70120	1	Oct4_TG
	13423	1	Oct4_TG
	76843	1	Oct4_TG
	67080	1	Oct4_TG
	72043	1	Oct4_TG
	60441	1	Oct4_TG
	66665	1	Oct4_TG
	73914	1	Oct4_TG
	67629	1	Oct4_TG
	66704	1	Oct4_TG
	67393	1	Oct4_TG
	59020	1	Oct4_TG
	71924	1	Oct4_TG
	69912	1	Oct4_TG
	110959	1	Oct4_TG
	69826	1	Oct4_TG
	76797	1	Oct4_TG
	17463	1	Oct4_TG
	21414	1	Oct4_TG
	66622	1	Oct4_TG
	218506	1	Oct4_TG
	320267	1	Oct4_TG
	98956	1	Oct4_TG
	269254	1	Oct4_TG
	246198	1	Oct4_TG
	78893	1	Oct4_TG
	224045	1	Oct4_TG
	229504	1	Oct4_TG
	109079	1	Oct4_TG
	207704	1	Oct4_TG
	18519	1	Oct4_TG
	213948	1	Oct4_TG
	207278	1	Oct4_TG
	209446	1	Oct4_TG
	236511	1	Oct4_TG
	69930	1	Oct4_TG
	382010	1	Oct4_TG
	66162	1	Oct4_TG
	331623	1	Oct4_TG
	353170	1	Oct4_TG
	245866	1	Oct4_TG
	217558	1	Oct4_TG
	71782	1	Oct4_TG
	12396	1	Oct4_TG
	17184	1	Oct4_TG
	12808	1	Oct4_TG
	237422	1	Oct4_TG
	22654	1	Oct4_TG
	229675	1	Oct4_TG
	211586	1	Oct4_TG
	18187	1	Oct4_TG
	234373	1	Oct4_TG
	232879	1	Oct4_TG
	272538	1	Oct4_TG
	232791	1	Oct4_TG
	72640	1	Oct4_TG
	19724	1	Oct4_TG
	435684	1	Oct4_TG
	70472	1	Oct4_TG
	235533	1	Oct4_TG
	320202	1	Oct4_TG
	235505	1	Oct4_TG
	208518	1	Oct4_TG
	67045	1	Oct4_TG
	270669	1	Oct4_TG
	68770	1	Oct4_TG
	242484	1	Oct4_TG
	231452	1	Oct4_TG
	68922	1	Oct4_TG
	140577	1	Oct4_TG
	381269	1	Oct4_TG
	171167	1	Oct4_TG
	11938	1	Oct4_TG
	13631	1	Oct4_TG
	231413	1	Oct4_TG
	15212	1	Oct4_TG
	260302	1	Oct4_TG
	320209	1	Oct4_TG
	15115	1	Oct4_TG
	20664	1	Oct4_TG
	332221	1	Oct4_TG
	242509	1	Oct4_TG
	269113	1	Oct4_TG
	67848	1	Oct4_TG
	70885	1	Oct4_TG
	240892	1	Oct4_TG
	17069	1	Oct4_TG
	97775	1	Oct4_TG
	54446	1	Oct4_TG
	69863	1	Oct4_TG
	109151	1	Oct4_TG
	214764	1	Oct4_TG
	13871	1	Oct4_TG
	240120	1	Oct4_TG
	71701	1	Oct4_TG
	67151	1	Oct4_TG
	13367	1	Oct4_TG
	15182	1	Oct4_TG
	76938	1	Oct4_TG
	230657	1	Oct4_TG
	211556	1	Oct4_TG
	320713	1	Oct4_TG
	14852	1	Oct4_TG
	74120	1	Oct4_TG
	68066	1	Oct4_TG
	18971	1	Oct4_TG
	20319	1	Oct4_TG
	55949	1	Oct4_TG
	56088	1	Oct4_TG
	69051	1	Oct4_TG
	11472	1	Oct4_TG
	17966	1	Oct4_TG
	12631	1	Oct4_TG
	56354	1	Oct4_TG
	66659	1	Oct4_TG
	19265	1	Oct4_TG
	22271	1	Oct4_TG
	22117	1	Oct4_TG
	12323	1	Oct4_TG
	270076	1	Oct4_TG
	67144	1	Oct4_TG
	27398	1	Oct4_TG
	16598	1	Oct4_TG
	14187	1	Oct4_TG
	83797	1	Oct4_TG
	26447	1	Oct4_TG
	54343	1	Oct4_TG
	64658	1	Oct4_TG
	14562	1	Oct4_TG
	57230	1	Oct4_TG
	75747	1	Oct4_TG
	17076	1	Oct4_TG
	19193	1	Oct4_TG
	28040	1	Oct4_TG
	26448	1	Oct4_TG
	170938	1	Oct4_TG
	14870	1	Oct4_TG
	13846	1	Oct4_TG
	12524	1	Oct4_TG
	54204	1	Oct4_TG
	66256	1	Oct4_TG
	56348	1	Oct4_TG
	104099	1	Oct4_TG
	20846	1	Oct4_TG
	20668	1	Oct4_TG
	56275	1	Oct4_TG
	12192	1	Oct4_TG
	14390	1	Oct4_TG
	12615	1	Oct4_TG
	22715	1	Oct4_TG
	13682	1	Oct4_TG
	14718	1	Oct4_TG
	269224	1	Oct4_TG
	66044	1	Oct4_TG
	20637	1	Oct4_TG
	212706	1	Oct4_TG
	232164	1	Oct4_TG
	224008	1	Oct4_TG
	70012	1	Oct4_TG
	30932	1	Oct4_TG
	223669	1	Oct4_TG
	66398	1	Oct4_TG
	70601	1	Oct4_TG
	69572	1	Oct4_TG
	104394	1	Oct4_TG
	75415	1	Oct4_TG
	625249	1	Oct4_TG
	11810	1	Oct4_TG
	63959	1	Oct4_TG
	72462	1	Oct4_TG
	30841	1	Oct4_TG
	74107	1	Oct4_TG
	269608	1	Oct4_TG
	68550	1	Oct4_TG
	353242	1	Oct4_TG
	225895	1	Oct4_TG
	76338	1	Oct4_TG
	69724	1	Oct4_TG
	56551	1	Oct4_TG
	69546	1	Oct4_TG
	67459	1	Oct4_TG
	68145	1	Oct4_TG
	71981	1	Oct4_TG
	68876	1	Oct4_TG
	67768	1	Oct4_TG
	73937	1	Oct4_TG
	75764	1	Oct4_TG
	209357	1	Oct4_TG
	51813	1	Oct4_TG
	77945	1	Oct4_TG
	223646	1	Oct4_TG
	20683	1	Oct4_TG
	22701	1	Oct4_TG
	67619	1	Oct4_TG
	18208	1	Oct4_TG
	215090	1	Oct4_TG
	101565	1	Oct4_TG
	67958	1	Oct4_TG
	234374	1	Oct4_TG
	93897	1	Oct4_TG
	276829	1	Oct4_TG
	381318	1	Oct4_TG
	56208	1	Oct4_TG
	11556	1	Oct4_TG
	67733	1	Oct4_TG
	213056	1	Oct4_TG
	212276	1	Oct4_TG
	239759	1	Oct4_TG
	73660	1	Oct4_TG
	209760	1	Oct4_TG
	14048	1	Oct4_TG
	21985	1	Oct4_TG
	13829	1	Oct4_TG
	68572	1	Oct4_TG
	71990	1	Oct4_TG
	50850	1	Oct4_TG
	102502	1	Oct4_TG
	71446	1	Oct4_TG
	66337	1	Oct4_TG
	52915	1	Oct4_TG
	246703	-1	Oct4_TG
	15441	-1	Oct4_TG
	70579	-1	Oct4_TG
	20333	-1	Oct4_TG
	83669	-1	Oct4_TG
	245688	-1	Oct4_TG
	13427	-1	Oct4_TG
	56716	-1	Oct4_TG
	16477	-1	Oct4_TG
	83410	-1	Oct4_TG
	20249	-1	Oct4_TG
	110611	-1	Oct4_TG
	20230	-1	Oct4_TG
	22022	-1	Oct4_TG
	50708	-1	Oct4_TG
	13437	-1	Oct4_TG
	19062	-1	Oct4_TG
	53599	-1	Oct4_TG
	18024	-1	Oct4_TG
	268741	-1	Oct4_TG
	15903	-1	Oct4_TG
	29805	-1	Oct4_TG
	67388	-1	Oct4_TG
	22390	-1	Oct4_TG
	12539	-1	Oct4_TG
	18582	-1	Oct4_TG
	66680	-1	Oct4_TG
	20316	-1	Oct4_TG
	66515	-1	Oct4_TG
	76497	-1	Oct4_TG
	18472	-1	Oct4_TG
	17155	-1	Oct4_TG
	58172	-1	Oct4_TG
	19820	-1	Oct4_TG
	50785	-1	Oct4_TG
	17776	-1	Oct4_TG
	12234	-1	Oct4_TG
	12313	-1	Oct4_TG
	59045	-1	Oct4_TG
	56535	-1	Oct4_TG
	24083	-1	Oct4_TG
	116748	-1	Oct4_TG
	13198	-1	Oct4_TG
	67731	-1	Oct4_TG
	97064	-1	Oct4_TG
	30934	-1	Oct4_TG
	109136	-1	Oct4_TG
	104681	-1	Oct4_TG
	67136	-1	Oct4_TG
	66214	-1	Oct4_TG
	57914	-1	Oct4_TG
	101568	-1	Oct4_TG
	12740	-1	Oct4_TG
	246221	-1	Oct4_TG
	110962	-1	Oct4_TG
	18584	-1	Oct4_TG
	16469	-1	Oct4_TG
	20130	-1	Oct4_TG
	21975	-1	Oct4_TG
	59021	-1	Oct4_TG
	17274	-1	Oct4_TG
	18590	-1	Oct4_TG
	18030	-1	Oct4_TG
	54218	-1	Oct4_TG
	53611	-1	Oct4_TG
	66153	-1	Oct4_TG
	192231	-1	Oct4_TG
	21887	-1	Oct4_TG
	12913	-1	Oct4_TG
	52609	-1	Oct4_TG
	107817	-1	Oct4_TG
	108705	-1	Oct4_TG
	13380	-1	Oct4_TG
	22190	-1	Oct4_TG
	53619	-1	Oct4_TG
	22724	-1	Oct4_TG
	12387	-1	Oct4_TG
	22628	-1	Oct4_TG
	67268	-1	Oct4_TG
	14183	-1	Oct4_TG
	22722	-1	Oct4_TG
	99470	-1	Oct4_TG
	13821	-1	Oct4_TG
	68585	-1	Oct4_TG
	69125	-1	Oct4_TG
	83997	-1	Oct4_TG
	17684	-1	Oct4_TG
	14538	-1	Oct4_TG
	16416	-1	Oct4_TG
	16835	-1	Oct4_TG
	19053	-1	Oct4_TG
	20842	-1	Oct4_TG
	11828	-1	Oct4_TG
	15273	-1	Oct4_TG
	75901	-1	Oct4_TG
	192654	-1	Oct4_TG
	17173	-1	Oct4_TG
	94062	-1	Oct4_TG
	12449	-1	Oct4_TG
	15902	-1	Oct4_TG
	17748	-1	Oct4_TG
	17122	-1	Oct4_TG
	27224	-1	Oct4_TG
	26554	-1	Oct4_TG
	11844	-1	Oct4_TG
	53330	-1	Oct4_TG
	13433	-1	Oct4_TG
	18125	-1	Oct4_TG
	11538	-1	Oct4_TG
	19070	-1	Oct4_TG
	93739	-1	Oct4_TG
	70349	-1	Oct4_TG
	11765	-1	Oct4_TG
	13144	-1	Oct4_TG
	18000	-1	Oct4_TG
	14312	-1	Oct4_TG
	11928	-1	Oct4_TG
	68964	-1	Oct4_TG
	11821	-1	Oct4_TG
	106039	-1	Oct4_TG
	14897	-1	Oct4_TG
	217325	-1	Oct4_TG
	68090	-1	Oct4_TG
	104771	-1	Oct4_TG
	66248	-1	Oct4_TG
	67292	-1	Oct4_TG
	210148	-1	Oct4_TG
	20924	-1	Oct4_TG
	14629	-1	Oct4_TG
	101095	-1	Oct4_TG
	22192	-1	Oct4_TG
	210029	-1	Oct4_TG
	76261	-1	Oct4_TG
	71966	-1	Oct4_TG
	223664	-1	Oct4_TG
	69654	-1	Oct4_TG
	227960	-1	Oct4_TG
	28193	-1	Oct4_TG
	78832	-1	Oct4_TG
	213603	-1	Oct4_TG
	110157	-1	Oct4_TG
	68953	-1	Oct4_TG
	72349	-1	Oct4_TG
	21814	-1	Oct4_TG
	21807	-1	Oct4_TG
	66454	-1	Oct4_TG
	213760	-1	Oct4_TG
	74117	-1	Oct4_TG
	12336	-1	Oct4_TG
	212139	-1	Oct4_TG
	69009	-1	Oct4_TG
	215160	-1	Oct4_TG
	71778	-1	Oct4_TG
	19181	-1	Oct4_TG
	11787	-1	Oct4_TG
	64340	-1	Oct4_TG
	22379	-1	Oct4_TG
	103466	-1	Oct4_TG
	23806	-1	Oct4_TG
	16588	-1	Oct4_TG
	170676	-1	Oct4_TG
	223774	-1	Oct4_TG
	57783	-1	Oct4_TG
	74133	-1	Oct4_TG
	230709	-1	Oct4_TG
	75668	-1	Oct4_TG
	68212	-1	Oct4_TG
	66853	-1	Oct4_TG
	74159	-1	Oct4_TG
	76954	-1	Oct4_TG
	74205	-1	Oct4_TG
	68758	-1	Oct4_TG
	67197	-1	Oct4_TG
	52846	-1	Oct4_TG
	233789	-1	Oct4_TG
	73712	-1	Oct4_TG
	14461	-1	Oct4_TG
	74026	-1	Oct4_TG
	74781	-1	Oct4_TG
	225339	-1	Oct4_TG
	17750	-1	Oct4_TG
	229603	-1	Oct4_TG
	71793	-1	Oct4_TG
	73242	-1	Oct4_TG
	237782	-1	Oct4_TG
	74375	-1	Oct4_TG
	71609	-1	Oct4_TG
	67451	-1	Oct4_TG
	71951	-1	Oct4_TG
	69151	-1	Oct4_TG
	67553	-1	Oct4_TG
	66869	-1	Oct4_TG
	70225	-1	Oct4_TG
	67155	-1	Oct4_TG
	67959	-1	Oct4_TG
	66817	-1	Oct4_TG
	52187	-1	Oct4_TG
	66078	-1	Oct4_TG
	20687	-1	Oct4_TG
	74173	-1	Oct4_TG
	71711	-1	Oct4_TG
	77521	-1	Oct4_TG
	77219	-1	Oct4_TG
	235623	-1	Oct4_TG
	383295	-1	Oct4_TG
	56336	-1	Oct4_TG
	225929	-1	Oct4_TG
	69276	-1	Oct4_TG
	217337	-1	Oct4_TG
	234663	-1	Oct4_TG
	12562	-1	Oct4_TG
	229503	-1	Oct4_TG
	230316	-1	Oct4_TG
	16653	-1	Oct4_TG
	109077	-1	Oct4_TG
	268783	-1	Oct4_TG
	105083	-1	Oct4_TG
	17769	-1	Oct4_TG
	230678	-1	Oct4_TG
	68350	-1	Oct4_TG
	76773	-1	Oct4_TG
	73826	-1	Oct4_TG
	20365	-1	Oct4_TG
	399603	-1	Oct4_TG
	215418	-1	Oct4_TG
	67371	-1	Oct4_TG
	21372	-1	Oct4_TG
	217866	-1	Oct4_TG
	223828	-1	Oct4_TG
	233208	-1	Oct4_TG
	78926	-1	Oct4_TG
	217695	-1	Oct4_TG
	243905	-1	Oct4_TG
	230967	-1	Oct4_TG
	66663	-1	Oct4_TG
	78070	-1	Oct4_TG
	18712	-1	Oct4_TG
	14678	-1	Oct4_TG
	622320	-1	Oct4_TG
	233902	-1	Oct4_TG
	108686	-1	Oct4_TG
	21894	-1	Oct4_TG
	71901	-1	Oct4_TG
	192976	-1	Oct4_TG
	21415	-1	Oct4_TG
	213452	-1	Oct4_TG
	226744	-1	Oct4_TG
	67706	-1	Oct4_TG
	18596	-1	Oct4_TG
	13368	-1	Oct4_TG
	72895	-1	Oct4_TG
	20218	-1	Oct4_TG
	18453	-1	Oct4_TG
	105787	-1	Oct4_TG
	11848	-1	Oct4_TG
	213649	-1	Oct4_TG
	14376	-1	Oct4_TG
	269800	-1	Oct4_TG
	226976	-1	Oct4_TG
	545370	-1	Oct4_TG
	195434	-1	Oct4_TG
	76501	-1	Oct4_TG
	20733	-1	Oct4_TG
	14630	-1	Oct4_TG
	67300	-1	Oct4_TG
	207352	-1	Oct4_TG
	102423	-1	Oct4_TG
	66713	-1	Oct4_TG
	13716	-1	Oct4_TG
	12660	-1	Oct4_TG
	21763	-1	Oct4_TG
	12550	-1	Oct4_TG
	26445	-1	Oct4_TG
	14854	-1	Oct4_TG
	23789	-1	Oct4_TG
	56418	-1	Oct4_TG
	67898	-1	Oct4_TG
	20613	-1	Oct4_TG
	14063	-1	Oct4_TG
	14055	-1	Oct4_TG
	66124	-1	Oct4_TG
	59090	-1	Oct4_TG
	57370	-1	Oct4_TG
	12563	-1	Oct4_TG
	56430	-1	Oct4_TG
	21908	-1	Oct4_TG
	14693	-1	Oct4_TG
	26403	-1	Oct4_TG
	140721	-1	Oct4_TG
	16564	-1	Oct4_TG
	56698	-1	Oct4_TG
	22258	-1	Oct4_TG
	26390	-1	Oct4_TG
	77582	-1	Oct4_TG
	70044	-1	Oct4_TG
	192662	-1	Oct4_TG
	218699	-1	Oct4_TG
	104401	-1	Oct4_TG
	69068	-1	Oct4_TG
	360013	-1	Oct4_TG
	104416	-1	Oct4_TG
	227292	-1	Oct4_TG
	67379	-1	Oct4_TG
	227619	-1	Oct4_TG
	21376	-1	Oct4_TG
	70484	-1	Oct4_TG
	50529	-1	Oct4_TG
	23882	-1	Oct4_TG
	216136	-1	Oct4_TG
	76524	-1	Oct4_TG
	109113	-1	Oct4_TG
	234723	-1	Oct4_TG
	242474	-1	Oct4_TG
	230848	-1	Oct4_TG
	64930	-1	Oct4_TG
	105722	-1	Oct4_TG
	59004	-1	Oct4_TG
	69900	-1	Oct4_TG
	226517	-1	Oct4_TG
	319468	-1	Oct4_TG
	320011	-1	Oct4_TG
	381903	-1	Oct4_TG
	23912	-1	Oct4_TG
	66043	-1	Oct4_TG
	233726	-1	Oct4_TG
	20430	-1	Oct4_TG
	14043	-1	Oct4_TG
	66626	-1	Oct4_TG
	69150	-1	Oct4_TG
	22037	-1	Oct4_TG
	320595	-1	Oct4_TG
	13864	-1	Oct4_TG
	14775	-1	Oct4_TG
	140559	-1	Oct4_TG
	226527	-1	Oct4_TG
	22590	-1	Oct4_TG
	209354	-1	Oct4_TG

## Sheet: Oct4_TFTG_medium
Rank	Active	Total	FoldChange	Adj.Pvalue	SampleType	ExperimentID	Cell Type
1	5	5	61.988	5.05e-07	embyoid_body_e14:normal	GSE8128	Differentiating or others
2	4	4	59.549	3.93e-05	embryoid_bodies:neuralized_embryoid_bodies_treated_with_500nm_retinoic_acid	GSE4936	Differentiating or others
3	4	4	59.549	3.93e-05	embryoid_bodies:neuralized_embryoid_bodies_treated_with_500nm_retinoic_acid_and_1m_of_hh_agonist_(hhag)	GSE4936	Differentiating or others
4	4	4	59.549	3.93e-05	oocyte:gv_oocyte_from_old_mice_(66_weeks)	GSE11667	Differentiating or others
5	4	4	59.549	3.93e-05	oocyte:gv_oocyte_from_young_mice_(6_weeks)	GSE11667	Differentiating or others
6	4	4	59.549	3.93e-05	oocyte:mii_oocyte_from_old_mice_(66_weeks)	GSE11667	Differentiating or others
7	4	4	59.549	3.93e-05	oocyte:mii_oocyte_from_young_mice_(6_weeks)	GSE11667	Differentiating or others
8	4	8	33.083	0.00264	embryo:b6d2_2cell_scnt_embryos	GSE6595	Differentiating or others
9	4	8	33.083	0.00264	mef:neo(r)_mefs_derived_from_chimeric_mice_generated_from_nanoggfp_ips_cells_with_inducible_lentivirus_expressing_oct4,_klf4,_sox2_and_cmyc	GSE10871	Differentiating or others
10	3	3	55.89	0.00302	embryonic_stem_cells:cag_150_embryonic_stem_cells_following_six_days_of_neuronal_differentiation,_replicate_one	GSE9760	Differentiating or others
11	3	3	55.89	0.00302	epididymus:gd12	GSE5333	Differentiating or others
12	3	3	55.89	0.00302	neuronal_progenitor_cells:neuronal_progenitor_cells_marked_by_sox1gfp	GSE12982	Differentiating or others
13	3	3	55.89	0.00302	ovary:ovary_sample_from_pd14_foxo3_null	GSE8249	Differentiating or others
14	3	3	55.89	0.00302	ovary:ovary_sample_from_pd7_foxo3_null	GSE8249	Differentiating or others

## Sheet: Oct4_TFTG_high
Rank	Active	Total	FoldChange	Adj.Pvalue	SampleType	ExperimentID	Cell Type
1	8	8	118.259	7.1e-15	e14tg2a_cells:normal	GSE4308;GSE4309	Undifferentiated
2	4	4	106.533	3.6e-06	es_cell_control:es_cell_control	GSE14012	Undifferentiated
3	4	4	106.533	3.6e-06	es_cells:ctr9_esirna_day4	GSE12078	Undifferentiated
4	4	4	106.533	3.6e-06	es_cells:luc_esirna_day4	GSE12078	Undifferentiated
5	4	4	106.533	3.6e-06	ips_clone:ips_clone	GSE14012	Undifferentiated
6	5	12	51.199	1.89e-05	embryonic_stem_cells:r1,_undifferentiated_mouse_embryonic_stem_cells;_fractionated_polysomal_rna	GSE9563	Undifferentiated
7	5	13	47.542	3.06e-05	embryonic_stem_cells:normal	GSE10476;GSE10573;GSE10553;GSE10806	Undifferentiated
8	3	3	99.938	0.00051	embryonic_stem_cell:es_cells_heterozygous_for_dicer_date_of_analysis_16082006	GSE7141	Undifferentiated
9	3	3	99.938	0.00051	induced_pluripotent_cells:ips_cells_2_factors	GSE10806	Undifferentiated
10	3	3	99.938	0.00051	v65_embryonic_stem_cells:normal	GSE8024	Undifferentiated
