# Supplementary material for: Turning publicly available gene expression data into discoveries using gene set context analysis
Source: Nucleic Acids Res. 2015 Sep 8;44(1):e8. doi: 10.1093/nar/gkv873 (PMC4705686; doi:10.1093/nar/gkv873)
Supplement: SUPPLEMENTARY DATA [file supp_gkv873_nar-00555-met-z-2015-File014.xlsx]

## Sheet: Readme
This xlsx file contains following three tables:
Glycolysis: The glycolysis gene set used for Example III
FattyGlyco: The glycolysis and fatty acid oxidation gene sets used for Example II
MYCMitoFattyGlyco: MYC, mitochondria biogenesis, glycolysis, and fatty acid oxidation gene sets used for Example IV.

## Sheet: Glycolysis
ENTREZ_ID	weight	Genesetname
229	1	Glycolysis
230	1	Glycolysis
920	1	Glycolysis
2023	1	Glycolysis
2026	1	Glycolysis
2027	1	Glycolysis
2203	1	Glycolysis
8789	1	Glycolysis
26330	1	Glycolysis
2821	1	Glycolysis
5207	1	Glycolysis
5208	1	Glycolysis
5213	1	Glycolysis
5224	1	Glycolysis
5230	1	Glycolysis
5236	1	Glycolysis
5315	1	Glycolysis
7167	1	Glycolysis

## Sheet: FattyGlyco
ENTREZ_ID	weight	Genesetname
10449	1	Fattyacid
33	1	Fattyacid
34	1	Fattyacid
35	1	Fattyacid
36	1	Fattyacid
37	1	Fattyacid
38	1	Fattyacid
2180	1	Fattyacid
23600	1	Fattyacid
1374	1	Fattyacid
1384	1	Fattyacid
1666	1	Fattyacid
1892	1	Fattyacid
1632	1	Fattyacid
3033	1	Fattyacid
3030	1	Fattyacid
3032	1	Fattyacid
3028	1	Fattyacid
91289	1	Fattyacid
4683	1	Fattyacid
29781	1	Fattyacid
226	1	Glycolysis
229	1	Glycolysis
230	1	Glycolysis
920	1	Glycolysis
2023	1	Glycolysis
2026	1	Glycolysis
2027	1	Glycolysis
2203	1	Glycolysis
8789	1	Glycolysis
26330	1	Glycolysis
2821	1	Glycolysis
5207	1	Glycolysis
5208	1	Glycolysis
5213	1	Glycolysis
5224	1	Glycolysis
5230	1	Glycolysis
5236	1	Glycolysis
5315	1	Glycolysis
7167	1	Glycolysis

## Sheet: MYCMitoFattyGlyco
ENTREZ_ID	weight	Genesetname
10058	1	Mitochondria
9131	1	Mitochondria
4329	1	Mitochondria
481	1	Mitochondria
506	1	Mitochondria
509	1	Mitochondria
516	1	Mitochondria
10476	1	Mitochondria
521	1	Mitochondria
10632	1	Mitochondria
537	1	Mitochondria
525	1	Mitochondria
528	1	Mitochondria
529	1	Mitochondria
9296	1	Mitochondria
9550	1	Mitochondria
10396	1	Mitochondria
549	1	Mitochondria
596	1	Mitochondria
8209	1	Mitochondria
8192	1	Mitochondria
1353	1	Mitochondria
10063	1	Mitochondria
1327	1	Mitochondria
9377	1	Mitochondria
1329	1	Mitochondria
1337	1	Mitochondria
1345	1	Mitochondria
1346	1	Mitochondria
1347	1	Mitochondria
9167	1	Mitochondria
1349	1	Mitochondria
1350	1	Mitochondria
1351	1	Mitochondria
1356	1	Mitochondria
1429	1	Mitochondria
1528	1	Mitochondria
1537	1	Mitochondria
1593	1	Mitochondria
7818	1	Mitochondria
1629	1	Mitochondria
10671	1	Mitochondria
1738	1	Mitochondria
2232	1	Mitochondria
2271	1	Mitochondria
9158	1	Mitochondria
2806	1	Mitochondria
2820	1	Mitochondria
2879	1	Mitochondria
2936	1	Mitochondria
9446	1	Mitochondria
2954	1	Mitochondria
10456	1	Mitochondria
3052	1	Mitochondria
3418	1	Mitochondria
3735	1	Mitochondria
9361	1	Mitochondria
10128	1	Mitochondria
4128	1	Mitochondria
6182	1	Mitochondria
11222	1	Mitochondria
10884	1	Mitochondria
10797	1	Mitochondria
4552	1	Mitochondria
10651	1	Mitochondria
4694	1	Mitochondria
4705	1	Mitochondria
4696	1	Mitochondria
4697	1	Mitochondria
4700	1	Mitochondria
4701	1	Mitochondria
4702	1	Mitochondria
4704	1	Mitochondria
4706	1	Mitochondria
4707	1	Mitochondria
4708	1	Mitochondria
4709	1	Mitochondria
4710	1	Mitochondria
4711	1	Mitochondria
4712	1	Mitochondria
4714	1	Mitochondria
4715	1	Mitochondria
4717	1	Mitochondria
4718	1	Mitochondria
4720	1	Mitochondria
4722	1	Mitochondria
4724	1	Mitochondria
4725	1	Mitochondria
4726	1	Mitochondria
4728	1	Mitochondria
4723	1	Mitochondria
9054	1	Mitochondria
8508	1	Mitochondria
4833	1	Mitochondria
1728	1	Mitochondria
5019	1	Mitochondria
5096	1	Mitochondria
5106	1	Mitochondria
5160	1	Mitochondria
8050	1	Mitochondria
5165	1	Mitochondria
6341	1	Mitochondria
9997	1	Mitochondria
6390	1	Mitochondria
9123	1	Mitochondria
9121	1	Mitochondria
6576	1	Mitochondria
10478	1	Mitochondria
6549	1	Mitochondria
6553	1	Mitochondria
6648	1	Mitochondria
8802	1	Mitochondria
6834	1	Mitochondria
7019	1	Mitochondria
10245	1	Mitochondria
10431	1	Mitochondria
10452	1	Mitochondria
9868	1	Mitochondria
10102	1	Mitochondria
706	1	Mitochondria
7284	1	Mitochondria
7374	1	Mitochondria
10975	1	Mitochondria
7381	1	Mitochondria
7386	1	Mitochondria
7417	1	Mitochondria
7419	1	Mitochondria
10352	1	Mitochondria
11194	1	Mitochondria
10061	1	Mitochondria
30	1	Mitochondria
10939	1	Mitochondria
205	1	Mitochondria
211	1	Mitochondria
217	1	Mitochondria
8659	1	Mitochondria
275	1	Mitochondria
310	1	Mitochondria
513	1	Mitochondria
578	1	Mitochondria
581	1	Mitochondria
593	1	Mitochondria
594	1	Mitochondria
10295	1	Mitochondria
597	1	Mitochondria
617	1	Mitochondria
622	1	Mitochondria
638	1	Mitochondria
665	1	Mitochondria
750	1	Mitochondria
708	1	Mitochondria
755	1	Mitochondria
6936	1	Mitochondria
763	1	Mitochondria
11238	1	Mitochondria
790	1	Mitochondria
841	1	Mitochondria
844	1	Mitochondria
847	1	Mitochondria
9578	1	Mitochondria
1160	1	Mitochondria
1201	1	Mitochondria
10845	1	Mitochondria
10229	1	Mitochondria
1352	1	Mitochondria
1355	1	Mitochondria
10328	1	Mitochondria
1339	1	Mitochondria
1371	1	Mitochondria
1407	1	Mitochondria
1727	1	Mitochondria
1535	1	Mitochondria
1536	1	Mitochondria
1583	1	Mitochondria
1584	1	Mitochondria
1585	1	Mitochondria
1571	1	Mitochondria
1581	1	Mitochondria
1723	1	Mitochondria
1737	1	Mitochondria
1777	1	Mitochondria
10059	1	Mitochondria
10455	1	Mitochondria
1962	1	Mitochondria
2021	1	Mitochondria
2064	1	Mitochondria
2109	1	Mitochondria
10667	1	Mitochondria
2193	1	Mitochondria
2230	1	Mitochondria
2235	1	Mitochondria
2356	1	Mitochondria
2395	1	Mitochondria
2628	1	Mitochondria
2645	1	Mitochondria
2747	1	Mitochondria
10249	1	Mitochondria
2778	1	Mitochondria
10578	1	Mitochondria
3098	1	Mitochondria
3155	1	Mitochondria
3257	1	Mitochondria
3313	1	Mitochondria
3329	1	Mitochondria
3336	1	Mitochondria
3419	1	Mitochondria
3420	1	Mitochondria
10989	1	Mitochondria
3712	1	Mitochondria
3931	1	Mitochondria
3958	1	Mitochondria
11313	1	Mitochondria
4129	1	Mitochondria
4214	1	Mitochondria
4151	1	Mitochondria
4191	1	Mitochondria
4200	1	Mitochondria
10873	1	Mitochondria
9927	1	Mitochondria
4353	1	Mitochondria
4357	1	Mitochondria
9801	1	Mitochondria
10573	1	Mitochondria
9553	1	Mitochondria
6183	1	Mitochondria
10240	1	Mitochondria
7978	1	Mitochondria
4522	1	Mitochondria
4528	1	Mitochondria
9617	1	Mitochondria
4580	1	Mitochondria
4594	1	Mitochondria
4695	1	Mitochondria
4713	1	Mitochondria
4719	1	Mitochondria
2908	1	Mitochondria
4942	1	Mitochondria
5009	1	Mitochondria
5018	1	Mitochondria
5095	1	Mitochondria
5163	1	Mitochondria
5166	1	Mitochondria
5188	1	Mitochondria
5303	1	Mitochondria
5319	1	Mitochondria
5320	1	Mitochondria
9512	1	Mitochondria
5428	1	Mitochondria
11232	1	Mitochondria
5442	1	Mitochondria
5447	1	Mitochondria
5464	1	Mitochondria
5498	1	Mitochondria
10935	1	Mitochondria
5580	1	Mitochondria
5786	1	Mitochondria
5834	1	Mitochondria
5894	1	Mitochondria
5901	1	Mitochondria
1757	1	Mitochondria
6389	1	Mitochondria
6391	1	Mitochondria
6392	1	Mitochondria
6461	1	Mitochondria
6472	1	Mitochondria
6505	1	Mitochondria
6506	1	Mitochondria
6507	1	Mitochondria
1468	1	Mitochondria
8402	1	Mitochondria
10165	1	Mitochondria
10166	1	Mitochondria
8034	1	Mitochondria
788	1	Mitochondria
5250	1	Mitochondria
291	1	Mitochondria
10463	1	Mitochondria
10479	1	Mitochondria
4184	1	Mitochondria
6622	1	Mitochondria
6687	1	Mitochondria
6742	1	Mitochondria
6770	1	Mitochondria
10948	1	Mitochondria
6832	1	Mitochondria
6898	1	Mitochondria
1155	1	Mitochondria
10440	1	Mitochondria
10469	1	Mitochondria
1678	1	Mitochondria
7084	1	Mitochondria
8743	1	Mitochondria
9804	1	Mitochondria
10953	1	Mitochondria
4796	1	Mitochondria
7157	1	Mitochondria
7173	1	Mitochondria
7263	1	Mitochondria
10587	1	Mitochondria
1890	1	Mitochondria
7350	1	Mitochondria
7351	1	Mitochondria
7352	1	Mitochondria
7384	1	Mitochondria
7385	1	Mitochondria
7388	1	Mitochondria
7409	1	Mitochondria
10730	1	Mitochondria
7531	1	Mitochondria
7582	1	Mitochondria
226	1	Glycolysis
229	1	Glycolysis
920	1	Glycolysis
2026	1	Glycolysis
2027	1	Glycolysis
2203	1	Glycolysis
8789	1	Glycolysis
2821	1	Glycolysis
5208	1	Glycolysis
5213	1	Glycolysis
5224	1	Glycolysis
5230	1	Glycolysis
5236	1	Glycolysis
5315	1	Glycolysis
7167	1	Glycolysis
10449	1	Fattyacid
33	1	Fattyacid
34	1	Fattyacid
2180	1	Fattyacid
1374	1	Fattyacid
1384	1	Fattyacid
1666	1	Fattyacid
1892	1	Fattyacid
1632	1	Fattyacid
3033	1	Fattyacid
3030	1	Fattyacid
3032	1	Fattyacid
3028	1	Fattyacid
4683	1	Fattyacid
4609	1	MYC
