# Supplementary material for: Turning publicly available gene expression data into discoveries using gene set context analysis
Source: Nucleic Acids Res. 2015 Sep 8;44(1):e8. doi: 10.1093/nar/gkv873 (PMC4705686; doi:10.1093/nar/gkv873)
Supplement: SUPPLEMENTARY DATA [file supp_gkv873_nar-00555-met-z-2015-File016.csv]

Lab	Download URL
ENCODE/Stanford/Yale/USC/Harvard	http://hgdownload.cse.ucsc.edu/goldenPath/hg19/encodeDCC/wgEncodeSydhTfbs/wgEncodeSydhTfbsA549CmycIggrabPk.narrowPeak.gz
ENCODE/Stanford/Yale/USC/Harvard	http://hgdownload.cse.ucsc.edu/goldenPath/hg19/encodeDCC/wgEncodeSydhTfbs/wgEncodeSydhTfbsH1hescCmycIggrabPk.narrowPeak.gz
ENCODE/Stanford/Yale/USC/Harvard	http://hgdownload.cse.ucsc.edu/goldenPath/hg19/encodeDCC/wgEncodeSydhTfbs/wgEncodeSydhTfbsHelas3CmycStdPk.narrowPeak.gz
ENCODE/Stanford/Yale/USC/Harvard	http://hgdownload.cse.ucsc.edu/goldenPath/hg19/encodeDCC/wgEncodeSydhTfbs/wgEncodeSydhTfbsK562CmycIfna6hStdPk.narrowPeak.gz
ENCODE/Stanford/Yale/USC/Harvard	http://hgdownload.cse.ucsc.edu/goldenPath/hg19/encodeDCC/wgEncodeSydhTfbs/wgEncodeSydhTfbsK562CmycIfna30StdPk.narrowPeak.gz
ENCODE/Stanford/Yale/USC/Harvard	http://hgdownload.cse.ucsc.edu/goldenPath/hg19/encodeDCC/wgEncodeSydhTfbs/wgEncodeSydhTfbsK562CmycIfng6hStdPk.narrowPeak.gz
ENCODE/Stanford/Yale/USC/Harvard	http://hgdownload.cse.ucsc.edu/goldenPath/hg19/encodeDCC/wgEncodeSydhTfbs/wgEncodeSydhTfbsK562CmycIfng30StdPk.narrowPeak.gz
ENCODE/Stanford/Yale/USC/Harvard	http://hgdownload.cse.ucsc.edu/goldenPath/hg19/encodeDCC/wgEncodeSydhTfbs/wgEncodeSydhTfbsK562CmycIggrabPk.narrowPeak.gz
ENCODE/Stanford/Yale/USC/Harvard	http://hgdownload.cse.ucsc.edu/goldenPath/hg19/encodeDCC/wgEncodeSydhTfbs/wgEncodeSydhTfbsK562CmycStdPk.narrowPeak.gz
ENCODE/Stanford/Yale/USC/Harvard	http://hgdownload.cse.ucsc.edu/goldenPath/hg19/encodeDCC/wgEncodeSydhTfbs/wgEncodeSydhTfbsMcf10aesCmycEtoh01HvdPk.narrowPeak.gz
ENCODE/Stanford/Yale/USC/Harvard	http://hgdownload.cse.ucsc.edu/goldenPath/hg19/encodeDCC/wgEncodeSydhTfbs/wgEncodeSydhTfbsMcf10aesCmycTam14hHvdPk.narrowPeak.gz
ENCODE/Stanford/Yale/USC/Harvard	http://hgdownload.cse.ucsc.edu/goldenPath/hg19/encodeDCC/wgEncodeSydhTfbs/wgEncodeSydhTfbsNb4CmycStdPk.narrowPeak.gz
ENCODE/Open Chrom(UT Austin)	http://hgdownload.cse.ucsc.edu/goldenPath/hg19/encodeDCC/wgEncodeOpenChromChip/wgEncodeOpenChromChipGm12878CmycPk.narrowPeak.gz
ENCODE/Open Chrom(UT Austin)	http://hgdownload.cse.ucsc.edu/goldenPath/hg19/encodeDCC/wgEncodeOpenChromChip/wgEncodeOpenChromChipH1hescCmycPk.narrowPeak.gz
ENCODE/Open Chrom(UT Austin)	http://hgdownload.cse.ucsc.edu/goldenPath/hg19/encodeDCC/wgEncodeOpenChromChip/wgEncodeOpenChromChipHelas3CmycPk.narrowPeak.gz
ENCODE/Open Chrom(UT Austin)	http://hgdownload.cse.ucsc.edu/goldenPath/hg19/encodeDCC/wgEncodeOpenChromChip/wgEncodeOpenChromChipHepg2CmycPk.narrowPeak.gz
ENCODE/Open Chrom(UT Austin)	http://hgdownload.cse.ucsc.edu/goldenPath/hg19/encodeDCC/wgEncodeOpenChromChip/wgEncodeOpenChromChipHuvecCmycPk.narrowPeak.gz
ENCODE/Open Chrom(UT Austin)	http://hgdownload.cse.ucsc.edu/goldenPath/hg19/encodeDCC/wgEncodeOpenChromChip/wgEncodeOpenChromChipK562CmycPk.narrowPeak.gz
ENCODE/Open Chrom(UT Austin)	http://hgdownload.cse.ucsc.edu/goldenPath/hg19/encodeDCC/wgEncodeOpenChromChip/wgEncodeOpenChromChipMcf7CmycEstroPkRep1.narrowPeak.gz
ENCODE/Open Chrom(UT Austin)	http://hgdownload.cse.ucsc.edu/goldenPath/hg19/encodeDCC/wgEncodeOpenChromChip/wgEncodeOpenChromChipMcf7CmycSerumstimPkRep1.narrowPeak.gz
ENCODE/Open Chrom(UT Austin)	http://hgdownload.cse.ucsc.edu/goldenPath/hg19/encodeDCC/wgEncodeOpenChromChip/wgEncodeOpenChromChipMcf7CmycSerumstvdPkRep1.narrowPeak.gz
ENCODE/Open Chrom(UT Austin)	http://hgdownload.cse.ucsc.edu/goldenPath/hg19/encodeDCC/wgEncodeOpenChromChip/wgEncodeOpenChromChipMcf7CmycVehPkRep1.narrowPeak.gz
